# Supplementary material for: Spatial Patterns and Species Distribution Model-Based Conservation Priorities for Scrophularia takesimensis on Ulleungdo
Source: Plants (Basel). 2025 Nov 16;14(22):3498. doi: 10.3390/plants14223498 (PMC12656636; doi:10.3390/plants14223498)
Supplement: Supplementary file 1 [file plants-14-03498-s001.zip]

Archive with 2 entries (1 files):
- plants-3962246-supplementary/
- plants-3962246-supplementary/plants-3962246-supplementary.r
