# Supplementary material for: Spatial Patterns and Species Distribution Model-Based Conservation Priorities for Scrophularia takesimensis on Ulleungdo
Source: Plants (Basel). 2025 Nov 16;14(22):3498. doi: 10.3390/plants14223498 (PMC12656636; doi:10.3390/plants14223498)
Supplement: Supplementary file 1 [file plants-14-03498-s001.zip › plants-3962246-supplementary/plants-3962246-supplementary.r]

# Code S1 (public-safe, integrated, patched) — SDM workflow reproducer without coordinates
# Spatial Patterns and Species Distribution Model–Based Conservation Priorities for Scrophularia takesimensis on Ulleungdo
# -----------------------------------------------------------------------------------------------------------------------
# PURPOSE
#   - Reproduce the *procedures, settings, and non-spatial results* of the paper
#     while keeping geocoordinates and georeferenced outputs private.
#   - PUBLIC_MODE=TRUE: blocks writing of rasters/shapefiles and map-like figures.
#   - If required files are missing, a synthetic demo island is generated so
#     that reviewers can run through the entire pipeline end-to-end.
#
# GUARANTEED CONSISTENCIES WITH THE PAPER
#   - MaxEnt (maxnet), features="lq"
#   - Regularization multiplier selection on RM_GRID with stability score;
#     if selection is inconclusive, default to RM=1.40 (paper’s management model).
#   - Background:presence target ratio ≈ 25:1 within a coastal-accessible mask (≤300 m).
#   - Binarization candidates include Spec0.980 (adopted), Balanced-CV, TP10, Coverage>=0.90.
#   - Post-processing: coastal belt at Q90 of presence-to-coast distance (≈ ≤90 m)
#     and minimum mapping unit (MMU) ≥ 3 cells (~75 m² @ 5 m resolution).
#   - Spatial holdout (LOCO) uses DBSCAN ε=250 m; partial AUC at specificity ≥0.90.
# -----------------------------------------------------------------------------------------------------------------------

PUBLIC_MODE <- TRUE

suppressPackageStartupMessages({
  library(terra); library(sf); library(dplyr); library(readr); library(ggplot2)
  library(maxnet); library(dbscan); library(pROC); library(tidyr); library(stringr)
})

# ======================= SAFETY WRAPPERS (PUBLIC MODE) =======================
.block_msg <- function(what, file=NULL) {
  if (isTRUE(PUBLIC_MODE)) {
    if (is.null(file)) message(sprintf("[BLOCKED:PUBLIC_MODE] %s", what))
    else message(sprintf("[BLOCKED:PUBLIC_MODE] %s -> %s", what, file))
    return(TRUE)
  }
  FALSE
}

writeRaster_safe <- function(x, filename, ...) {
  if (.block_msg("writeRaster", filename)) return(invisible(NULL))
  terra::writeRaster(x, filename, ...)
}

ggsave_safe <- function(filename, plot=NULL, ...) {
  # allow non-spatial figures (heuristic on filename); block map-like by default
  if (isTRUE(PUBLIC_MODE)) {
    bn <- basename(filename)
    is_map_like <- grepl("prob|bin|core|map|wgs|raster|spat", bn, ignore.case=TRUE)
    if (is_map_like) return(.block_msg("ggsave(map-like)", filename))
  }
  ggplot2::ggsave(filename=filename, plot=plot, ...)
}

SAFE_ST_WRITE <- function(obj, dsn, ...) {
  if (.block_msg("st_write", dsn)) return(invisible(NULL))
  sf::st_write(obj, dsn=dsn, ..., quiet=TRUE)
}

write_csv_safe <- function(x, file, ...) {
  assert_no_coord_cols(x)
  readr::write_csv(x, file=file, ...)
}

assert_no_coord_cols <- function(x){
  if (is.null(x)) return(invisible(TRUE))
  nm <- tolower(names(x))
  bad <- nm %in% c("lon","longitude","long","x","경도","lat","latitude","y","위도","lon_dd","lat_dd","lon_dec","lat_dec") |
    grepl("coord|gps|utm|wgs|epsg|geometry|geom|point", nm)
  if (any(bad, na.rm=TRUE)) stop(sprintf("[PUBLIC_MODE] Coordinate-like columns in CSV output: %s",
                                         paste(names(x)[which(bad)], collapse=", ")))
  invisible(TRUE)
}

# ======================= PATHS & OUTPUT ROOT =======================
if (PUBLIC_MODE) {
  base_dir <- getwd()
} else {
  base_dir <- "C:/R"
}
out_dir <- file.path(base_dir, "SDM_PUBLIC_SAFE_OUT"); dir.create(out_dir, showWarnings=FALSE, recursive=TRUE)

env_fp   <- file.path(base_dir, "ENV_2020_2024_OFFLINE", "envstack_ULL_2020_2024_5m.tif")
bound_fp <- file.path(base_dir, "ull.shp")
occ_fp   <- file.path(base_dir, "sum_al_zoin.xlsx")
dem_fp   <- file.path(base_dir, "Ulleung_DEM_converted.tif")

# ======================= CORE SETTINGS (aligned with paper) ==================
set.seed(42)
options(stringsAsFactors = FALSE)
sf::sf_use_s2(FALSE)

RM_GRID      <- seq(1.0, 2.0, by=0.2)
RM_DEFAULT   <- 1.40
K_FOLDS      <- 5
LOCO_EPS_M   <- 250
BG_COAST_MAX <- 300
BG_RATIO     <- 25
BG_CAP       <- 5000
COAST_Q      <- 0.90
MMU_M2       <- 75

# ======================= UTILS =======================
clean_names <- function(nm) {
  nm2 <- toupper(gsub("[^A-Z0-9]+","_", nm))
  bad <- is.na(nm2) | nm2=="" | grepl("^_+$", nm2)
  if (any(bad)) nm2[bad] <- paste0("UNNAMED_", seq_len(sum(bad)))
  make.names(nm2, unique=TRUE)
}

drop_bad_cols <- function(X){
  X <- as.data.frame(X); X[] <- lapply(X, function(v){
    if (is.factor(v)) as.numeric(v) else if (is.logical(v)) as.integer(v) else suppressWarnings(as.numeric(v))
  })
  keep_sd <- vapply(X, function(v) sd(v, na.rm=TRUE) > 0, TRUE)
  X <- X[, keep_sd, drop=FALSE]
  nonzero_any <- vapply(X, function(v) any(is.finite(v) & v != 0), TRUE)
  X <- X[, nonzero_any, drop=FALSE]
  X
}

safe_auc_pair <- function(y, p, pauc_spec=0.90){
  if (length(unique(y))<2) return(c(auc=NA_real_, pAUC=NA_real_))
  a  <- try(suppressWarnings(as.numeric(pROC::auc(y, p, quiet=TRUE))), silent=TRUE)
  pa <- try(suppressWarnings(as.numeric(pROC::auc(y, p, partial.auc=c(1,pauc_spec),
                                                  partial.auc.focus="specificity",
                                                  partial.auc.correct=TRUE, quiet=TRUE))), silent=TRUE)
  c(auc = if (inherits(a, "try-error")) NA_real_ else a,
    pAUC= if (inherits(pa,"try-error")) NA_real_ else pa)
}

pick_balanced_thr <- function(X, y, rm_use, k=5){
  X <- as.data.frame(X); n <- nrow(X); fold <- sample(rep(1:k, length.out=n))
  ths <- rep(NA_real_, k)
  for(i in seq_len(k)){
    tr <- fold!=i; te <- !tr
    m  <- try(maxnet(p=y[tr], data=X[tr,,drop=FALSE], f=maxnet.formula(y[tr], X[tr,,drop=FALSE], classes="lq"),
                     regmult=rm_use), silent=TRUE)
    if (inherits(m, "try-error")) next
    pr_te <- try(as.numeric(predict(m, X[te,,drop=FALSE], type="cloglog")), silent=TRUE)
    if (inherits(pr_te, "try-error") || length(unique(y[te]))<2 || length(unique(pr_te))<2) next
    roc <- pROC::roc(response=y[te], predictor=pr_te, quiet=TRUE, levels=c(0,1), direction="<")
    thr_try <- try(suppressWarnings(pROC::coords(roc, "best", best.method="youden", ret="threshold", transpose=FALSE)), silent=TRUE)
    thr_num <- suppressWarnings(if (inherits(thr_try, "try-error")) NA_real_ else if (is.list(thr_try)) as.numeric(thr_try[[1]]) else as.numeric(thr_try))
    if (!is.finite(thr_num)) { youden <- roc$sensitivities + roc$specificities - 1; idx <- which.max(youden); thr_num <- roc$thresholds[idx] }
    ths[i] <- as.numeric(thr_num)
  }
  stats::median(ths, na.rm=TRUE)
}

make_core_from_thr <- function(pr, thr, S, pres_xy, belt_m, mmu_m2=MMU_M2, min_cells_hard=3){
  belt <- S[["DIST_COAST_M"]] <= belt_m
  raw  <- (pr >= thr) & belt
  raw  <- terra::classify(raw, rbind(c(0, NA)))
  cl   <- terra::patches(raw, directions=8)
  fc   <- terra::freq(cl); fc <- fc[!is.na(fc$value), , drop=FALSE]
  cell_area <- prod(terra::res(pr))
  min_cells <- as.integer(max(min_cells_hard, ceiling(mmu_m2 / cell_area)))
  keep_ids  <- if (nrow(fc)) fc$value[ fc$count >= min_cells ] else integer(0)
  core      <- if (length(keep_ids)) (cl %in% keep_ids) else (raw * 0)
  cov       <- mean(terra::extract(core, pres_xy)[,1] == 1, na.rm=TRUE)
  area_m2   <- sum(values(core) == 1, na.rm=TRUE) * cell_area
  leak_out  <- sum(values(core & !belt) == 1, na.rm=TRUE)
  list(core=core, cov=ifelse(is.finite(cov), cov, 0), area_m2=area_m2, min_cells=min_cells, leak=leak_out)
}

calc_ic <- function(y, p, k){ p <- pmin(pmax(as.numeric(p), 1e-15), 1-1e-15); n <- length(y); ll <- sum(y*log(p) + (1-y)*log(1-p)); aic <- -2*ll + 2*k; aicc <- if (is.finite(k) && (n - k - 1) > 0) aic + (2*k*(k+1))/(n - k - 1) else NA_real_; c(logLik=ll, AIC=aic, AICc=aicc) }
safe_k <- function(m){ b <- try(m$betas, silent=TRUE); if (inherits(b, "try-error") || is.null(b)) return(NA_integer_); as.integer(sum(abs(b) > 0) + 1L) }

perm_importance <- function(mdl, X, y, ptype="cloglog"){
  X <- as.data.frame(X); p0 <- as.numeric(predict(mdl, X, type=ptype))
  if (length(unique(y)) < 2) return(setNames(rep(0, ncol(X)), colnames(X)))
  auc0 <- suppressWarnings(as.numeric(pROC::auc(y, p0, quiet=TRUE)))
  imp <- sapply(colnames(X), function(v){
    Xp <- X; Xp[[v]] <- sample(Xp[[v]])
    p <- as.numeric(predict(mdl, Xp, type=ptype))
    drop <- auc0 - suppressWarnings(as.numeric(pROC::auc(y, p, quiet=TRUE)))
    ifelse(is.finite(drop), drop, 0)
  })
  sort(imp, decreasing=TRUE)
}

make_partial_delta_link <- function(mdl, X, varnames, n=160, qtrim=c(0.01,0.99), ref="median"){
  X <- as.data.frame(X); ref_fun <- if (identical(ref,"median")) stats::median else base::mean
  all_cols <- colnames(X)
  base_vals <- vapply(X[, all_cols, drop=FALSE], function(v) ref_fun(v, na.rm=TRUE), numeric(1))
  base_df   <- as.data.frame(t(base_vals)); colnames(base_df) <- all_cols
  base_eta  <- as.numeric(predict(mdl, base_df, type="link"))
  out <- lapply(varnames, function(v){ xv <- X[[v]]; xv <- xv[is.finite(xv)]; if (!length(xv)) return(NULL)
  uniq <- sort(unique(round(xv, 6)))
  if (length(uniq) <= 2 && all(uniq %in% c(0,1))) { vals <- uniq } else {
    rng <- stats::quantile(xv, probs=qtrim, na.rm=TRUE); if (!all(is.finite(rng)) || rng[1] == rng[2]) return(NULL)
    vals <- seq(rng[1], rng[2], length.out=n)
  }
  nd <- base_df[rep(1, length(vals)), , drop=FALSE]; nd[[v]] <- vals
  eta <- as.numeric(predict(mdl, nd, type="link"))
  data.frame(var=v, value=vals, delta=eta - base_eta, eta=eta, stringsAsFactors=FALSE)
  })
  dplyr::bind_rows(Filter(Negate(is.null), out))
}

# ======================= BOUNDARY / DEM (with DEMO fallback) =======================
make_demo_island <- function() {
  center_ll <- c(130.85, 37.51)
  poly_ll <- sf::st_as_sf(sf::st_sfc(sf::st_point(center_ll), crs=4326)) |>
    sf::st_transform(32652) |>
    sf::st_buffer(1000) |>  # 1 km radius
    sf::st_transform(4326)
  poly_ll
}

ull <- tryCatch({
  sf::st_read(bound_fp, quiet=TRUE) |> sf::st_make_valid() |> sf::st_union()
}, error=function(e) NULL)

if (is.null(ull)) {
  message("[DEMO] boundary not found → generating synthetic island")
  ull <- make_demo_island()
}
if (is.na(sf::st_crs(ull))) sf::st_crs(ull) <- 4326
ull_utm <- sf::st_transform(ull, 32652)
ull_v   <- terra::vect(ull_utm)

dem <- tryCatch({
  r <- terra::rast(dem_fp)
  if (terra::crs(r) != "EPSG:32652") r <- terra::project(r, "EPSG:32652")
  r <- terra::mask(terra::crop(r, ull_v), ull_v); names(r) <- "ELEV_M"; r
}, error=function(e) NULL)

if (is.null(dem)) {
  message("[DEMO] DEM not found → generating synthetic DEM (2 km box, 5 m)")
  bb <- sf::st_bbox(ull_utm)
  cx <- (bb["xmin"] + bb["xmax"])/2; cy <- (bb["ymin"] + bb["ymax"])/2
  ext <- terra::ext(cx-1000, cx+1000, cy-1000, cy+1000)
  dem <- terra::rast(ext, resolution=5, crs="EPSG:32652")
  xy <- terra::crds(dem, df=TRUE)
  z  <- 120 - sqrt((xy$x-cx)^2 + (xy$y-cy)^2)/15 + rnorm(nrow(xy), 0, 1.0)
  dem[] <- as.numeric(z); names(dem) <- "ELEV_M"
  dem   <- terra::mask(dem, ull_v)
}
template <- dem[[1]]

# ======================= ENVIRONMENTAL PREDICTORS =======================
dem_t   <- template; names(dem_t) <- "ELEV_M"
slope_d <- terra::terrain(dem_t, v="slope", unit="degrees");  names(slope_d) <- "SLOPE_DEG"
aspect  <- terra::terrain(dem_t, v="aspect", unit="radians")
eastn   <- sin(aspect); names(eastn)  <- "EASTNESS"
northn  <- cos(aspect); names(northn) <- "NORTHNESS"
tpi     <- terra::terrain(dem_t, v="TPI"); names(tpi) <- "TPI"
tri     <- terra::terrain(dem_t, v="TRI"); names(tri) <- "TRI"
rough   <- terra::terrain(dem_t, v="roughness"); names(rough) <- "ROUGHNESS"

coast_line <- sf::st_boundary(ull_utm) |> sf::st_cast("MULTILINESTRING")
coast_r    <- terra::rasterize(terra::vect(coast_line), template, field=1)
dist_coast <- terra::distance(coast_r); names(dist_coast) <- "DIST_COAST_M"

lat_ll  <- terra::project(template, "EPSG:4326", method="near") |> terra::init("y")
lat_utm <- terra::project(lat_ll, terra::crs(template), method="bilinear") |> terra::resample(template,"bilinear")
slope_r <- terra::terrain(dem_t, v="slope", unit="radians")
hli     <- 0.339 + 0.808*cos(lat_utm)*cos(slope_r) - 0.196*sin(lat_utm)*sin(slope_r) - 0.482*cos(aspect)*sin(slope_r)*sin(lat_utm) + 0.305*sin(aspect)*sin(slope_r); names(hli) <- "HEAT_LOAD"

rel_e  <- dem_t - terra::focal(dem_t, w=matrix(1,5,5), fun=mean, na.rm=TRUE, pad=TRUE)
twi_ap <- scale(-rel_e) + scale(-slope_r); names(twi_ap) <- "TWI_APPROX"

wind_dir_deg <- 270; L_decay_m <- 300
align_wind   <- terra::clamp(cos(aspect - wind_dir_deg*pi/180), lower=0)
WAVE_EXP     <- align_wind * exp(-dist_coast / L_decay_m);   names(WAVE_EXP) <- "WAVE_EXP"
edge_decay_m <- 60
EDGE_SLOPE   <- slope_d * exp(-dist_coast / edge_decay_m);   names(EDGE_SLOPE) <- "EDGE_SLOPE"
cliff_bin    <- slope_d >= 35
cliff_buf    <- terra::focal(cliff_bin, w=matrix(1,11,11), fun=max, na.rm=TRUE, pad=TRUE)
CLIFF_NEAR   <- terra::ifel((cliff_buf==1) & (dist_coast <= 60), 1, 0); names(CLIFF_NEAR) <- "CLIFF_NEAR"
surf_decay_m <- 150
SURF_EXP     <- terra::clamp(cos(aspect - (270*pi/180)), lower=0) * exp(-dist_coast/surf_decay_m); names(SURF_EXP) <- "SURF_EXP"

S <- c(dem_t, slope_d, eastn, northn, tpi, tri, rough, dist_coast, hli, twi_ap, WAVE_EXP, EDGE_SLOPE, CLIFF_NEAR, SURF_EXP)
names(S) <- clean_names(names(S))

# ======================= OCCURRENCES (with DEMO fallback) ====================
occ_raw <- tryCatch({
  suppressMessages(readxl::read_excel(occ_fp, sheet = 1))
}, error=function(e) NULL)

if (is.null(occ_raw)) {
  message("[DEMO] occ file not found → generating synthetic 28 presences within Q90 coastal belt")
  belt90 <- dist_coast <= quantile(values(dist_coast), COAST_Q, na.rm=TRUE)[1]
  cand   <- which(values(belt90)==1)
  set.seed(42)
  pres_cells <- sample(cand, 28, replace=FALSE)
  xy <- terra::xyFromCell(belt90, pres_cells)
  xy_ll <- sf::st_transform(sf::st_as_sf(data.frame(x=xy[,1], y=xy[,2]), coords=c("x","y"), crs=32652), 4326)
  lonlat <- sf::st_coordinates(xy_ll)
  occ_raw <- data.frame(
    lon = lonlat[,1],
    lat = lonlat[,2],
    year = sample(2020:2024, 28, replace=TRUE),
    species = "섬현삼"
  )
}

# Find coord & year columns
find_coord_cols <- function(df){
  nm <- tolower(trimws(names(df)))
  lon_keys <- c("lon","longitude","long","x","경도","lon_dd","lon_dec")
  lat_keys <- c("lat","latitude","y","위도","lat_dd","lat_dec")
  lon_id <- which(nm %in% lon_keys)[1]; lat_id <- which(nm %in% lat_keys)[1]
  list(lon=if(length(lon_id)) names(df)[lon_id] else NA_character_,
       lat=if(length(lat_id)) names(df)[lat_id] else NA_character_)
}
find_year_col <- function(df){ nm<-tolower(names(df)); id<-which(nm %in% c("year","연도","년도"))[1]; if(length(id)) names(df)[id] else NA_character_ }

cc <- find_coord_cols(occ_raw); stopifnot(!is.na(cc$lon), !is.na(cc$lat))
occ_raw$lon <- suppressWarnings(as.numeric(gsub(",", ".", as.character(occ_raw[[cc$lon]]))))
occ_raw$lat <- suppressWarnings(as.numeric(gsub(",", ".", as.character(occ_raw[[cc$lat]]))))
yr_col <- find_year_col(occ_raw); if (!is.na(yr_col)) { occ_raw$year_use <- suppressWarnings(as.integer(occ_raw[[yr_col]])) } else { occ_raw$year_use <- 2024L }

occ <- occ_raw |>
  dplyr::filter(is.finite(lon), is.finite(lat), lon > 125 & lon < 135, lat > 30 & lat < 45) |>
  dplyr::filter(!is.na(year_use) & year_use >= 2020)

stopifnot(nrow(occ) > 0)

pts_ll  <- sf::st_as_sf(occ, coords=c("lon","lat"), crs=4326, remove=FALSE)
pts_utm <- sf::st_transform(pts_ll, 32652)
pts_utm <- pts_utm[lengths(sf::st_within(pts_utm, ull_utm))>0, ]
if (nrow(pts_utm) == 0) stop("No 2020+ presences within boundary.")

ok_all  <- terra::app(S, fun=function(...) all(!is.na(c(...)))) |> terra::mask(ull_v)
ok_xy   <- terra::xyFromCell(ok_all, which(values(ok_all)==1))
snap_xy <- function(xy){ d2 <- colSums((t(ok_xy) - xy)^2); ok_xy[which.min(d2), , drop=FALSE] }
pres_xy <- do.call(rbind, lapply(1:nrow(pts_utm), function(i) snap_xy(as.numeric(sf::st_coordinates(pts_utm)[i,]))))
pres_xy <- pres_xy[!duplicated(terra::cellFromXY(S[[1]], pres_xy)), , drop=FALSE]

# ======================= BACKGROUND SAMPLING =======================
bg_mask <- terra::classify(S[["DIST_COAST_M"]], rbind(c(-Inf, BG_COAST_MAX, 1), c(BG_COAST_MAX, Inf, NA)))
ok_bg   <- ok_all & !is.na(bg_mask)
set.seed(42)
n_pres   <- nrow(pres_xy)
bg_size  <- min(BG_CAP, BG_RATIO * n_pres, sum(values(ok_bg) == 1, na.rm = TRUE))
stopifnot(is.finite(bg_size) && bg_size > 0)
bg_pts <- terra::spatSample(ok_bg, size = bg_size, method = "random", as.points = TRUE, na.rm = TRUE)
bg_xy  <- as.matrix(terra::geom(bg_pts)[, c("x","y"), drop = FALSE])

pres_df <- as.data.frame(terra::extract(S, pres_xy)); pres_df <- pres_df[, -1, drop = FALSE]
back_df <- as.data.frame(terra::extract(S, bg_xy  )); back_df <- back_df[, -1, drop = FALSE]

okp <- complete.cases(pres_df); pres_df <- pres_df[okp, , drop=FALSE]; pres_xy <- pres_xy[okp, , drop=FALSE]
okb <- complete.cases(back_df); back_df <- back_df[okb, , drop=FALSE]; bg_xy   <- bg_xy[okb,   , drop=FALSE]

stopifnot(nrow(pres_df) > 0, nrow(back_df) > 0)

X <- rbind(pres_df, back_df)
y <- c(rep(1, nrow(pres_df)), rep(0, nrow(back_df)))
colnames(X) <- clean_names(colnames(X)); names(S) <- clean_names(names(S))
X <- drop_bad_cols(X)

# Keep core predictors if highly correlated filtering happens later
priority <- intersect(c("DIST_COAST_M","ELEV_M","HEAT_LOAD","SLOPE_DEG","TPI","TRI","WAVE_EXP","EDGE_SLOPE","CLIFF_NEAR","SURF_EXP"), colnames(X))

# ---- Collinearity diagnostics & pruning (primary: |rho|>0.7 + VIF<=5; robustness: |rho|>0.9) ----
rho <- suppressWarnings(cor(X, method = "spearman", use = "pairwise.complete.obs"))
if (!is.null(dim(rho))) {
  pairs_07 <- which(abs(rho) > 0.7 & upper.tri(rho), arr.ind = TRUE)
  diag_07 <- if (length(pairs_07)) data.frame(var1 = colnames(X)[pairs_07[,1]],
                                              var2 = colnames(X)[pairs_07[,2]],
                                              rho  = rho[pairs_07]) else
                                                data.frame(var1=character(0), var2=character(0), rho=numeric(0))
  write_csv_safe(diag_07, file.path(out_dir, "collinearity_pairs_rho_gt_0p7.csv"))
  
  pairs_09 <- which(abs(rho) > 0.9 & upper.tri(rho), arr.ind = TRUE)
  diag_09 <- if (length(pairs_09)) data.frame(var1 = colnames(X)[pairs_09[,1]],
                                              var2 = colnames(X)[pairs_09[,2]],
                                              rho  = rho[pairs_09]) else
                                                data.frame(var1=character(0), var2=character(0), rho=numeric(0))
  write_csv_safe(diag_09, file.path(out_dir, "collinearity_pairs_rho_gt_0p9.csv"))
}

# simple VIF (OLS-based) — robust to scale() matrix
calc_vif <- function(df){
  df <- as.data.frame(df)
  if (ncol(df) <= 1) return(setNames(NA_real_, colnames(df)))
  sapply(colnames(df), function(v){
    others <- setdiff(colnames(df), v)
    if (!length(others)) return(NA_real_)
    fit <- try(lm(df[[v]] ~ ., data = df[, others, drop=FALSE]), silent=TRUE)
    if (inherits(fit, "try-error")) return(Inf)
    r2 <- try(summary(fit)$r.squared, silent=TRUE)
    if (inherits(r2, "try-error") || !is.finite(r2)) return(Inf)
    1 / pmax(1 - r2, 1e-9)
  })
}

# correlation-threshold dropper preserving priority variables
drop_by_corr <- function(cols, thr=0.7){
  R <- suppressWarnings(cor(X[, cols, drop=FALSE], method="spearman", use="pairwise.complete.obs"))
  repeat{
    idx <- which(abs(R) > thr & upper.tri(R), arr.ind=TRUE)
    if (!nrow(idx)) break
    k <- idx[ which.max(abs(R[idx])) , , drop=FALSE]
    v1 <- colnames(R)[k[1]]; v2 <- rownames(R)[k[2]]
    drop <- if (v1 %in% priority && !(v2 %in% priority)) v2 else
      if (v2 %in% priority && !(v1 %in% priority)) v1 else {
        am1 <- mean(abs(R[v1, setdiff(colnames(R), v1)]), na.rm=TRUE)
        am2 <- mean(abs(R[v2, setdiff(colnames(R), v2)]), na.rm=TRUE)
        if (am1 >= am2) v1 else v2
      }
    cols <- setdiff(cols, drop)
    R <- R[cols, cols, drop=FALSE]
  }
  cols
}

# Step 1: |rho|>0.7 pruning
cols_keep <- drop_by_corr(colnames(X), thr=0.7)

# Step 2: VIF <= 5 loop while preserving priority
repeat{
  if (length(cols_keep) < 3) break
  vifs_loop <- calc_vif(as.data.frame(scale(X[, cols_keep, drop=FALSE])))
  if (all(!is.na(vifs_loop)) && max(vifs_loop, na.rm=TRUE) <= 5) break
  v_max <- names(which.max(vifs_loop))
  if (!(v_max %in% priority)) {
    cols_keep <- setdiff(cols_keep, v_max)
  } else {
    break
  }
}

# Fallback guard if pruning is too aggressive
if (length(cols_keep) < 2) {
  fallback <- intersect(priority, colnames(X))
  if (length(fallback) >= 2) cols_keep <- fallback[1:2]
  else cols_keep <- colnames(X)[1:min(2, ncol(X))]
}

# compute final VIF summary on kept set (PATCHED: curly braces, no 1-line if/else)
if (length(cols_keep) >= 2) {
  vifs_final <- calc_vif(as.data.frame(scale(X[, cols_keep, drop=FALSE])))
} else {
  vifs_final <- setNames(NA_real_, cols_keep)
}
write_csv_safe(data.frame(var = names(vifs_final), vif = as.numeric(vifs_final)),
               file.path(out_dir, "vif_summary_primary.csv"))

# Robustness check: |rho|>0.9 retained set
cols_keep_09 <- drop_by_corr(colnames(X), thr=0.9)
all_cols_union <- sort(unique(c(cols_keep, cols_keep_09)))
robust_df <- data.frame(var=all_cols_union,
                        in_primary=as.integer(all_cols_union %in% cols_keep),
                        in_rho_gt_0p9=as.integer(all_cols_union %in% cols_keep_09))
write_csv_safe(robust_df, file.path(out_dir, "collinearity_set_robustness.csv"))

# Apply final design matrix
X <- X[, cols_keep, drop=FALSE]

# ======================= RM SELECTION & FINAL MODEL =======================
pick_rm <- function(X, y, rgrid){
  set.seed(42); k <- K_FOLDS; n <- nrow(X); fold <- sample(rep(1:k, length.out=n))
  res <- lapply(rgrid, function(rm){
    aucs <- suppressWarnings(sapply(1:k, function(i){
      tr <- fold!=i; te <- !tr
      mx <- try(maxnet(p=y[tr], data=X[tr,,drop=FALSE], f=maxnet.formula(y[tr], X[tr,,drop=FALSE], classes="lq"), regmult=rm), silent=TRUE)
      if (inherits(mx, "try-error")) return(NA_real_)
      pr <- as.numeric(predict(mx, X[te,,drop=FALSE], type="cloglog"))
      if (length(unique(y[te]))<2) NA_real_ else suppressWarnings(as.numeric(pROC::auc(y[te], pr, quiet=TRUE)))
    }))
    data.frame(rm=rm, mean=mean(aucs, na.rm=TRUE), sd=sd(aucs, na.rm=TRUE))
  }) |> dplyr::bind_rows()
  if (all(!is.finite(res$mean))) return(RM_DEFAULT)
  res$rm[ which.max(res$mean - 0.5*res$sd) ]
}
best_rm <- pick_rm(X, y, RM_GRID)
if (!is.finite(best_rm)) best_rm <- RM_DEFAULT

final_m <- maxnet(p=y, data=X, f=maxnet.formula(y, X, classes="lq"), regmult=best_rm)

S_pred <- S[[colnames(X)]]; names(S_pred) <- colnames(X)
pr <- terra::predict(S_pred, final_m,
                     fun=function(m, d) as.numeric(predict(m, as.data.frame(d), type="cloglog")),
                     na.rm=TRUE)
names(pr) <- "prob"; pr <- terra::mask(pr, ok_all)

# ======================= THRESHOLDS & CORE =======================
balanced_thr_cv <- pick_balanced_thr(X, y, best_rm, K_FOLDS)
pr_xy <- as.numeric(predict(final_m, X, type="cloglog"))
thr_tp10    <- as.numeric(stats::quantile(pr_xy[1:nrow(pres_df)], 0.10, na.rm=TRUE))

# Coastal belt width (Q90 of presence distance)
pres_dcoast <- as.numeric(terra::extract(S[["DIST_COAST_M"]], pres_xy)[, "DIST_COAST_M"])
COAST_FINAL_MAX <- as.numeric(stats::quantile(pres_dcoast, COAST_Q, na.rm=TRUE))

# Spec0.98 grid-based (within belt)
belt_final <- S[["DIST_COAST_M"]] <= COAST_FINAL_MAX
pr_belt    <- terra::mask(pr, belt_final, maskvalues=0, updatevalue=NA)
thr_spec098 <- as.numeric(terra::global(pr_belt, quantile, probs=0.98, na.rm=TRUE)[1,1])

# Coverage-aware threshold (>=0.90)
pick_thr_cov <- function(pr, S, pres_xy, target=0.90, belt_m, mmu_m2=MMU_M2){
  belt <- S[["DIST_COAST_M"]] <= belt_m
  pr_in <- terra::mask(pr, belt, maskvalues=0, updatevalue=NA)
  qs <- terra::global(pr_in, quantile, probs=seq(0.05, 0.98, by=0.005), na.rm=TRUE)[,1]
  ts <- as.numeric(qs[is.finite(qs)])
  best_thr <- NA_real_; best_area <- Inf
  for(t in ts){
    cm <- make_core_from_thr(pr, t, S, pres_xy, belt_m=belt_m, mmu_m2=mmu_m2)
    if (cm$cov + 1e-9 >= target && cm$area_m2 < best_area){ best_area <- cm$area_m2; best_thr <- t }
  }
  best_thr
}
thr_auto_cov <- pick_thr_cov(pr, S, pres_xy, target=0.90, belt_m=COAST_FINAL_MAX, mmu_m2=MMU_M2)

# Adopted threshold
thr_core <- thr_spec098

# Build CORE (not written in PUBLIC_MODE)
cm <- make_core_from_thr(pr, thr_core, S, pres_xy, belt_m=COAST_FINAL_MAX, mmu_m2=MMU_M2)
cov_core <- cm$cov; area_core_km2 <- cm$area_m2/1e6; leak_cells <- cm$leak

# ======================= PERFORMANCE: LOCO (ε=250 m) + sweep =================
loco_eps_eval <- function(eps=LOCO_EPS_M, pauc_spec=0.90){
  cid <- dbscan::dbscan(pres_xy, eps=eps, minPts=1)$cluster
  ucl <- sort(unique(cid))
  aucs <- c(); pAUCs <- c()
  for (fold in ucl){
    te_idx <- which(cid==fold); tr_idx <- which(cid!=fold)
    
    pres_tr <- pres_df[tr_idx,,drop=FALSE]
    pres_te <- pres_df[te_idx,,drop=FALSE]
    
    Xtr_raw <- rbind(pres_tr, back_df)
    ytr     <- c(rep(1, nrow(pres_tr)), rep(0, nrow(back_df)))
    Xtr     <- drop_bad_cols(Xtr_raw)
    if (ncol(Xtr) < 2) next
    
    cols <- colnames(Xtr)
    pres_tr_al <- pres_tr[, cols, drop=FALSE]
    pres_te_al <- pres_te[, cols, drop=FALSE]
    back_al    <- back_df[, cols, drop=FALSE]
    
    mdl <- try(maxnet::maxnet(p=ytr, data=Xtr, f=maxnet::maxnet.formula(ytr, Xtr, classes="lq"),
                              regmult=best_rm), silent=TRUE)
    if (inherits(mdl,"try-error")) next
    
    # Balanced-ish background for test
    kbg <- min(nrow(back_al), max(100, 10*nrow(pres_te_al)))
    set.seed(4242+fold)
    te_bg <- back_al[sample(nrow(back_al), kbg, replace=FALSE), , drop=FALSE]
    
    Xte <- rbind(pres_te_al, te_bg)
    yte <- c(rep(1, nrow(pres_te_al)), rep(0, nrow(te_bg)))
    
    pr_te <- try(as.numeric(predict(mdl, Xte, type="cloglog")), silent=TRUE)
    if (inherits(pr_te, "try-error")) next
    
    m <- safe_auc_pair(yte, pr_te, pauc_spec=pauc_spec)
    aucs  <- c(aucs, m["auc"])
    pAUCs <- c( pAUCs, m["pAUC"] )
  }
  c(auc_mean=mean(aucs, na.rm=TRUE),
    auc_sd=stats::sd(aucs, na.rm=TRUE),
    pAUC_mean=mean(pAUCs, na.rm=TRUE),
    nfolds=length(aucs))
}
LOCO_SUMM <- loco_eps_eval(LOCO_EPS_M, pauc_spec=0.90)

# (Optional) LOCO epsilon sweep for 150–300 m (saved as CSV)
EPS_VEC <- c(150, 200, 250, 300)
LOCO_SWEEP <- do.call(rbind, lapply(EPS_VEC, function(e){
  s <- loco_eps_eval(eps=e, pauc_spec=0.90)
  data.frame(eps=e, t(s))
}))
write_csv_safe(LOCO_SWEEP, file.path(out_dir, "loco_eps_sweep.csv"))

# ======================= PARTIAL RESPONSES (Δ-link) =======================
imp <- tryCatch(perm_importance(final_m, X, y, ptype="cloglog"),
                error=function(e) setNames(rep(0, ncol(X)), colnames(X)))
vars_top <- if (sum(imp>0) > 0) names(sort(imp[imp>0], decreasing=TRUE)[1:min(8, sum(imp>0))]) else head(colnames(X), 8)
partial_df <- tryCatch(make_partial_delta_link(final_m, X, vars_top, n=160, qtrim=c(0.01,0.99), ref="median"),
                       error=function(e) data.frame())

if (nrow(partial_df) > 0) {
  write_csv_safe(partial_df, file.path(out_dir, "response_partial_link_top.csv"))
  p_partial <- ggplot(partial_df, aes(x=value, y=delta)) +
    geom_hline(yintercept=0, linetype="dashed") + geom_line() +
    facet_wrap(~ var, scales="free_x", ncol=2) +
    theme_minimal(base_size=12) + labs(x=NULL, y="Δ(link) vs median-held",
                                       title="Partial response (Δ-link) — top variables")
  ggsave_safe(file.path(out_dir,"FIG_response_partial_LINK_top.png"), p_partial, width=10, height=12, dpi=300, bg="white")
}

# ======================= THRESHOLD CURVES (non-spatial figs) =======================
curve_thr <- function(pr, S, pres_xy, belt_m=COAST_FINAL_MAX, min_area_m2=MMU_M2, probs = seq(0.05, 0.98, by=0.005)) {
  belt  <- S[["DIST_COAST_M"]] <= belt_m
  pr_in <- terra::mask(pr, belt, maskvalues=0, updatevalue=NA)
  qmat  <- terra::global(pr_in, quantile, probs = probs, na.rm = TRUE)
  qs    <- as.numeric(qmat[1, ]); qs <- unique(qs[is.finite(qs)])
  out <- lapply(qs, function(t){
    raw <- (pr >= t) & belt; raw <- terra::classify(raw, rbind(c(0, NA)))
    cl  <- terra::patches(raw, directions=8); fc <- terra::freq(cl); fc <- fc[!is.na(fc$value), , drop=FALSE]
    cell_area <- prod(terra::res(pr)); min_cells <- max(3, ceiling(min_area_m2 / cell_area))
    keep <- if (nrow(fc)) fc$value[ fc$count >= min_cells ] else integer(0)
    core <- if (length(keep)) (cl %in% keep) else (raw * 0)
    cov <- mean(terra::extract(core, pres_xy)[,1]==1, na.rm=TRUE)
    area <- sum(terra::values(core)==1, na.rm=TRUE) * cell_area / 1e6
    data.frame(thr=t, area_km2=area, coverage=cov)
  })
  dplyr::bind_rows(out)
}
THR_CURVE <- curve_thr(pr, S, pres_xy)
write_csv_safe(THR_CURVE, file.path(out_dir, "threshold_area_coverage_curve.csv"))

g_area <- ggplot(THR_CURVE, aes(thr, area_km2)) + geom_line(aes(group=1)) + geom_point() + labs(x="threshold", y="CORE area (km²)")
g_cov  <- ggplot(THR_CURVE, aes(thr, coverage)) + geom_line(aes(group=1)) + geom_point() + labs(x="threshold", y="Coverage of presences")
ggsave_safe(file.path(out_dir, "FIG_thr_vs_area.png"), g_area, width=7.2, height=4.6, dpi=300, bg="white")
ggsave_safe(file.path(out_dir, "FIG_thr_vs_coverage.png"), g_cov, width=7.2, height=4.6, dpi=300, bg="white")

# ======================= SUMMARY TXT (no coordinates) =======================
pr_q <- as.numeric(quantile(values(pr), probs=c(0,.1,.25,.5,.75,.9,1), na.rm=TRUE))

sink(file.path(out_dir,"SUMMARY_PUBLIC_SAFE.txt"))
cat("==== PUBLIC-SAFE SDM SUMMARY ====\n")
cat(sprintf("n_pres=%d, n_back=%d, n_vars=%d\n", nrow(pres_df), nrow(back_df), ncol(X)))
cat(sprintf("best_rm=%.2f | folds=%d | LOCO_eps=%dm\n", best_rm, K_FOLDS, LOCO_EPS_M))
cat(sprintf("thr_bal(cv)=%.3f | thr_tp10=%.3f | thr_spec0.98(grid)=%.3f | thr_auto_cov=%.3f | CORE_thr(adopted=Spec0.980)=%.3f\n",
            balanced_thr_cv, thr_tp10, thr_spec098, thr_auto_cov, thr_core))
cat(sprintf("coast_belt(Q90 pres)=%.0fm | MMU≥%d cells | leak_out_cells=%d\n",
            COAST_FINAL_MAX, cm$min_cells, leak_cells))
cat(sprintf("CORE area=%.3f km² | coverage=%.3f\n", area_core_km2, cov_core))
cat(sprintf("LOCO AUC=%.3f ± %.3f | pAUC(≥0.90 spec)=%.3f | nfolds=%d\n",
            LOCO_SUMM["auc_mean"], LOCO_SUMM["auc_sd"], LOCO_SUMM["pAUC_mean"], as.integer(LOCO_SUMM["nfolds"])))
cat("pred_quantiles:", paste(round(pr_q,3), collapse=", "), "\n")
sink()

# (Optional) session info for audit (no paths/coords)
writeLines(capture.output(sessionInfo()), file.path(out_dir,"SESSION_INFO.txt"))

message("DONE ✓  (non-spatial outputs in: ", normalizePath(out_dir, winslash="\\", mustWork=FALSE), ")")
